# Supplementary material for: Macroevolutionary patterning of woodpecker drums reveals how sexual selection elaborates signals under constraint
Source: Proc Biol Sci. 2018 Feb 21;285(1873):20172628. doi: 10.1098/rspb.2017.2628 (PMC5832706; doi:10.1098/rspb.2017.2628)
Supplement: Supplementary Data File [file rspb20172628supp3.csv]

Species	Species Mass	Wing Chord	Tail Length	Tarsus Length	SSD
Blythipicus pyrrhotis	132.0	143.5	90.0	29.5	0.092307692
Blythipicus rubiginosus	83.6	121.0	74.0	24.1	-0.06253832
Campephilus gayaquilensis	247.3	182.7	110.3	32.8
Campephilus melanoleucos	262.2	171.0	113.5	34.5	0.046697799
Campethera cailliautii	42.9	98.0	60.5	16.2
Campethera nubica	62.1	106.5	64.5	20.8	0.048701299
Celeus castaneus	91.4	127.5	81.0	23.8
Celeus elegans	141.7	152.5	95.0	22.0	-0.043546513
Celeus flavescens	148.5	157.0	93.0	27.6
Celeus flavus	125.1	141.5	87.5	25.1
Celeus grammicus	77.7	121.0	74.5	20.0	0.028590878
Celeus loricatus	78.8	116.5	65.0	21.4
Celeus lugubris	149.2	141.3	89.5	25.6
Celeus obrieni	112.8	144.5	95.5	33.5
Celeus ochraceus	113.8	140.0	90.5	22.4
Celeus spectabilis	113.8	144.5	95.5	33.5
Celeus torquatus	122.0	145.8	98.5	22.6	-0.025751073
Celeus undatus	65.3	112.7	75.6	18.8	-0.079200147
Chrysocolaptes guttacristatus	166.0	161.2	95.9	30.1	0.189364462
Chrysocolaptes lucidus	164.0	136.0	89.8	29.1	0.062992126
Chrysocolaptes validus	155.0	156.3	90.0	28.4
Chrysocolaptes xanthocephalus	164.0	145.7	91.3	26.9
Chrysophlegma flavinucha	184.2	162.8	126.7	24.9	0.087447109
Chrysophlegma mentale	98.0	134.2	96.9	22.8
Colaptes atricollis	78.8	116.0	94.5	24.7	0.066973079
Colaptes auratus	138.2	146.0	101.5	27.0	0.032295389
Colaptes auricularis	65.8	120.0	69.5	20.5
Colaptes cafer	142.0	163.5	119.4	29.2
Colaptes chrysoides	126.2	147.8	101.0	25.4	0.051398902
Colaptes fernandinae	137.0	147.5	116.0	29.4
Colaptes melanochloros	127.2	145.7	113.2	25.2	0.011741683
Colaptes punctigula	64.7	108.5	73.9	20.6	0.077378878
Colaptes rivolii	107.0	141.0	106.5	24.8
Colaptes rubiginosus	63.0	117.0	67.0	21.5	0.014336918
Dendrocopos analis	51.2	91.8	55.0	17.5	0.011049724
Dendrocopos atratus	44.8	115.0	67.0	18.5	0.05
Dendrocopos darjellensis	76.3	127.0	85.8	23.1	0.112676056
Dendrocopos hyperythrus	53.6	122.0	78.9	20.0	0.032085561
Dendrocopos leucotos	116.8	142.7	94.0	24.6	0.07966457
Dendrocopos macei	46.7	101.6	68.7	17.8	0.029325513
Dendrocopos major	78.5	130.1	91.3	21.8	0.088720905
Dendrocopos noguchii	155.0	148.3	112.5	27.7
Dendrocopos syriacus	77.6	125.8	81.3	21.7	0.068036754
Dendropicos fuscescens	28.2	93.5	47.0	16.4	0.056273764
Dendropicos goertae	45.8	107.6	68.1	24.5	0.143095583
Dendropicos pyrrhogaster	69.8	114.0	67.0	21.3	0.04379562
Dryobates minor	20.7	95.0	58.0	15.3	-0.046511628
Dryobates nuttallii	37.8	101.5	65.5	18.3	0.033941882
Dryobates pubescens	25.7	95.5	55.5	16.5	-0.004250883
Dryobates scalaris	31.7	102.0	60.0	17.8	0.086687307
Dryocopus fulvus	169.5	171.7	160.7	30.4
Dryocopus funebris	169.5	184.0	158.5	31.5
Dryocopus galeatus	124.0	167.5	103.0	23.6
Dryocopus hodgei	252.1	185.0	138.5	32.5
Dryocopus javensis	252.1	249.0	179.5	34.0	0.136502133
Dryocopus lineatus	207.4	183.5	122.0	27.8	0.16248462
Dryocopus martius	310.5	240.5	166.0	37.5	0.132894014
Dryocopus pileatus	292.9	224.5	150.5	33.0	0.130250055
Gecinulus grantia	70.5	129.5	83.0	23.5	0.029191883
Hemicircus canente	45.7	97.5	32.5	18.5
Leiopicus medius	59.4	127.5	82.0	21.5	0.006779661
Leuconotopicus albolarvatus	61.9	124.5	82.0	21.6	0.062193126
Leuconotopicus arizonae	42.8	125.5	68.0	20.5	0.113368984
Leuconotopicus borealis	48.6	110.5	76.0	19.4	0.025166122
Leuconotopicus fumigatus	42.4	89.0	47.5	17.9
Leuconotopicus villosus	65.0	112.0	63.5	19.0	0.13522718
Meiglyptes tristis	46.0	92.0	46.5	18.7
Meiglyptes tukki	53.0	98.0	64.5	21.1
Melanerpes aurifrons	83.0	134.0	80.5	23.0	0.111248455
Melanerpes cactorum	36.3	107.0	71.5	21.0	0.149659864
Melanerpes carolinus	70.8	131.0	77.5	21.2	0.103448276
Melanerpes cruentatus	59.2	111.6	61.2	18.4	0.115705896
Melanerpes erythrocephalus	76.0	138.5	75.5	21.8
Melanerpes flavifrons	60.0	118.8	69.6	19.7	0.172413793
Melanerpes formicivorus	80.6	140.5	75.5	21.8	0.05055217
Melanerpes herminieri	100.0	133.0	90.0	27.0
Melanerpes hoffmannii	82.1	118.5	56.0	20.0	0.08984375
Melanerpes lewis	107.9	167.5	92.5	24.8	0.107679502
Melanerpes pucherani	63.6	111.0	55.5	19.7	0.112
Melanerpes pygmaeus	44.9	98.5	60.0	18.5	0.084942085
Melanerpes santacruzi	82.6	122.5	75.1	21.1
Melanerpes striatus	75.6	121.5	82.0	24.0	-0.103401361
Melanerpes superciliaris	83.1	137.0	48.0	25.0	0.170103093
Melanerpes uropygialis	64.6	128.5	80.0	22.8	0.144660986
Micropternus brachyurus	90.2	116.5	54.5	23.2
Picoides arcticus	72.2	126.5	80.0	23.0	0.084504164
Picoides canicapillus	26.0	81.7	42.0	14.0	-0.057395143
Picoides dorsalis	57.4	127.5	82.5	20.0	0.114233908
Picoides kizuki	21.2	83.6	53.7	14.3	-0.058823529
Picoides moluccensis	16.8	72.8	38.9	13.9
Picoides tridactylus	66.6	124.0	81.5	20.0	0.135567403
Piculus chrysochloros	89.5	133.5	75.0	20.5
Piculus flavigula	117.8	114.8	66.8	17.6	0.045330916
Picumnus innominatus	11.3	57.5	32.5	10.5	-0.109559613
Picumnus lafresnayi	9.3	51.0	25.5	11.0	0.078212291
Picumnus nebulosus	11.8	55.5	35.0	12.4	-0.064
Picumnus rufiventris	18.5	60.0	34.0	15.0
Picumnus temminckii	11.5	53.2	31.5	11.3
Picus awokera	138.3	141.0	90.5	24.5
Picus canus	138.9	146.0	98.0	27.0	0.032549729
Picus puniceus	84.0	127.5	90.0	23.5
Picus squamatus	177.9	160.5	125.0	27.5	0.084507042
Picus viridis	182.4	163.5	99.5	30.5	-0.046511628
Picus vittatus	103.7	136.5	122.5	26.8	0.026593306
Sasia abnormis	13.0	52.0	24.5	12.7
Sasia ochracea	10.1	52.0	23.0	14.5	-0.044444444
Veniliornis affinis	35.7	91.6	57.5	17.2	0.065997131
Veniliornis callonotus	27.9	73.5	52.6	15.6	0.146892655
Veniliornis cassini	32.7	94.7	63.5	16.3	-0.035722643
Veniliornis dignus	39.8	97.2	62.5	16.7
Veniliornis frontalis	37.5	92.5	62.5	15.8
Veniliornis kirkii	31.9	87.5	51.5	15.7
Veniliornis lignarius	36.9	90.7	60.0	17.6
Veniliornis mixtus	29.2	87.4	56.8	16.6	0.105855414
Veniliornis nigriceps	44.0	104.8	74.0	19.2	0.081818182
Veniliornis passerinus	33.1	84.0	51.5	15.0	-0.030922693
Veniliornis sanguineus	26.5	71.4	48.3	16.6	0.023544384
Veniliornis spilogaster	41.7	97.5	61.4	18.3	0.012680115
