# Supplementary material for: Macroevolutionary patterning of woodpecker drums reveals how sexual selection elaborates signals under constraint
Source: Proc Biol Sci. 2018 Feb 21;285(1873):20172628. doi: 10.1098/rspb.2017.2628 (PMC5832706; doi:10.1098/rspb.2017.2628)
Supplement: Supplementary Recording List [file rspb20172628supp4.csv]

Species	Source	Access #
Blythipicus_pyrrhotis	ML	169158
Blythipicus_pyrrhotis	ML	175261
Blythipicus_rubiginosus	ML	71278
Blythipicus_rubiginosus	XC	114186
Campephilus_gayaquilensis	XC	5421
Campephilus_gayaquilensis	XC	13015
Campephilus_gayaquilensis	XC	27789
Campephilus_gayaquilensis	XC	34836
Campephilus_gayaquilensis	XC	118242
Campephilus_gayaquilensis	XC	217123
Campephilus_gayaquilensis	XC	258075
Campephilus_gayaquilensis	XC	261896
Campephilus_gayaquilensis	XC	275331
Campephilus_gayaquilensis	XC	297100
Campephilus_guatemalensis	XC	6402
Campephilus_guatemalensis	XC	28464
Campephilus_guatemalensis	XC	72516
Campephilus_guatemalensis	XC	137693
Campephilus_guatemalensis	XC	220104
Campephilus_guatemalensis	XC	351642
Campephilus_haematogaster	XC	65633
Campephilus_haematogaster	XC	65634
Campephilus_haematogaster	XC	65635
Campephilus_haematogaster	XC	72562
Campephilus_haematogaster	XC	97651
Campephilus_haematogaster	XC	238091
Campephilus_haematogaster	XC	260633
Campephilus_haematogaster	XC	262898
Campephilus_haematogaster	XC	275336
Campephilus_haematogaster	XC	275797
Campephilus_leucopogon	XC	48882
Campephilus_leucopogon	XC	176366
Campephilus_magellanicus	XC	48886
Campephilus_magellanicus	XC	75311
Campephilus_magellanicus	XC	107895
Campephilus_melanoleucos	XC	135209
Campephilus_melanoleucos	XC	143384
Campephilus_melanoleucos	XC	220128
Campephilus_melanoleucos	XC	258074
Campephilus_melanoleucos	XC	272194
Campephilus_pollens	XC	61405
Campephilus_pollens	XC	217570
Campephilus_pollens	XC	238097
Campephilus_pollens	XC	275333
Campephilus_robustus	XC	24490
Campephilus_robustus	XC	48884
Campephilus_robustus	XC	55983
Campephilus_robustus	XC	158813
Campephilus_rubricollis	XC	14693
Campephilus_rubricollis	XC	67838
Campephilus_rubricollis	XC	141586
Campephilus_rubricollis	XC	166811
Campephilus_rubricollis	XC	253871
Campethera_abingoni	ML	46479
Campethera_abingoni	ML	65569
Campethera_abingoni	ML	94701
Campethera_cailliautii	ML	65579
Campethera_nubica	ML	37208
Celeus_castaneus	XC	125666
Celeus_castaneus	XC	125667
Celeus_castaneus	XC	125671
Celeus_elegans	XC	97536
Celeus_elegans	XC	113956
Celeus_elegans	XC	128653
Celeus_elegans	XC	238107
Celeus_elegans	XC	258044
Celeus_flavescens	XC	20341
Celeus_flavescens	XC	315672
Celeus_flavescens	XC	318911
Celeus_flavescens	XC	344941
Celeus_flavescens	XC	347720
Celeus_flavus	XC	36503
Celeus_flavus	XC	44115
Celeus_flavus	XC	46240
Celeus_flavus	XC	84029
Celeus_flavus	XC	234577
Celeus_flavus	XC	274977
Celeus_grammicus	XC	148403
Celeus_grammicus	XC	148409
Celeus_grammicus	XC	260613
Celeus_loricatus	XC	358446
Celeus_lugubris	ML	195414
Celeus_lugubris	XC	128580
Celeus_lugubris	XC	157291
Celeus_lugubris	XC	220677
Celeus_lugubris	XC	220678
Celeus_lugubris	XC	234572
Celeus_obrieni	XC	64804
Celeus_obrieni	XC	95579
Celeus_obrieni	XC	95670
Celeus_obrieni	XC	108389
Celeus_obrieni	XC	152809
Celeus_ochraceus	XC	118844
Celeus_ochraceus	XC	337585
Celeus_spectabilis	XC	63238
Celeus_spectabilis	XC	91679
Celeus_spectabilis	XC	178664
Celeus_spectabilis	XC	178744
Celeus_spectabilis	XC	274978
Celeus_torquatus	XC	39141
Celeus_torquatus	XC	258052
Celeus_torquatus	XC	274980
Celeus_undatus	XC	220691
Chrysocolaptes_festivus	XC	207713
Chrysocolaptes_guttacristatus	XC	22643
Chrysocolaptes_guttacristatus	XC	26107
Chrysocolaptes_guttacristatus	XC	42641
Chrysocolaptes_guttacristatus	XC	369084
Chrysocolaptes_lucidus	ML	18648
Chrysocolaptes_lucidus	ML	18649
Chrysocolaptes_lucidus	XC	304556
Chrysocolaptes_stricklandi	XC	19375
Chrysocolaptes_validus	ML	164246
Chrysocolaptes_validus	XC	22648
Chrysocolaptes_validus	XC	150958
Chrysocolaptes_xanthocephalus	AVC	14295
Chrysophlegma_flavinucha	XC	200680
Chrysophlegma_mentale	ML	33236
Chrysophlegma_mentale	XC	22637
Colaptes_atricollis	XC	142900
Colaptes_atricollis	XC	142901
Colaptes_auratus	XC	13643
Colaptes_auratus	XC	22034
Colaptes_auratus	XC	61516
Colaptes_auratus	XC	71851
Colaptes_auratus	XC	74377
Colaptes_auratus	XC	75069
Colaptes_auratus	XC	101630
Colaptes_auratus	XC	160133
Colaptes_auratus	XC	160134
Colaptes_auratus	XC	160645
Colaptes_auratus	XC	170903
Colaptes_auratus	XC	173769
Colaptes_auratus	XC	178782
Colaptes_auratus	XC	237820
Colaptes_auratus	XC	254591
Colaptes_auratus	XC	282290
Colaptes_auratus	XC	362010
Colaptes_auricularis	ML	55415
Colaptes_auricularis	XC	190551
Colaptes_auricularis	XC	227978
Colaptes_auricularis	XC	353610
Colaptes_auricularis	XC	353611
Colaptes_chrysoides	XC	292464
Colaptes_chrysoides	XC	347993
Colaptes_melanochloros	ML	101540
Colaptes_melanochloros	XC	41997
Colaptes_melanochloros	XC	234499
Colaptes_punctigula	ML	29370
Colaptes_punctigula	ML	65085
Colaptes_punctigula	ML	65091
Colaptes_punctigula	ML	127493
Colaptes_punctigula	ML	171378
Colaptes_punctigula	XC	147267
Colaptes_punctigula	XC	221268
Colaptes_punctigula	XC	221274
Colaptes_punctigula	XC	264520
Colaptes_rivolii	ML	10491
Colaptes_rivolii	XC	250690
Colaptes_rubiginosus	ML	65096
Colaptes_rubiginosus	ML	146395
Colaptes_rubiginosus	ML	184561
Colaptes_rubiginosus	XC	16693
Colaptes_rubiginosus	XC	72554
Colaptes_rubiginosus	XC	74098
Colaptes_rubiginosus	XC	128534
Colaptes_rubiginosus	XC	193801
Colaptes_rubiginosus	XC	209838
Colaptes_rubiginosus	XC	235647
Colaptes_rubiginosus	XC	235651
Colaptes_rubiginosus	XC	238181
Colaptes_rubiginosus	XC	258039
Dendrocopos_analis	XC	213903
Dendrocopos_analis	XC	358912
Dendrocopos_assimilis	XC	366326
Dendrocopos_atratus	ML	53421271
Dendrocopos_atratus	XC	208740
Dendrocopos_atratus	XC	293698
Picoides_canicapillus	XC	170088
Picoides_canicapillus	XC	170447
Dendrocopos_darjellensis	ML	173559
Dendrocopos_darjellensis	XC	21888
Dendrocopos_hyperythrus	ML	111622
Dendrocopos_hyperythrus	XC	240363
Dendrocopos_hyperythrus	XC	243550
Dendrocopos_leucopterus	XC	120345
Dendrocopos_leucotos	XC	103937
Dendrocopos_leucotos	XC	140555
Dendrocopos_leucotos	XC	168715
Dendrocopos_leucotos	XC	170924
Dendrocopos_leucotos	XC	219336
Dendrocopos_leucotos	XC	234512
Dendrocopos_leucotos	XC	309571
Dendrocopos_macei	XC	125845
Dendrocopos_major	XC	45006
Dendrocopos_major	XC	126919
Dendrocopos_major	XC	131315
Dendrocopos_major	XC	169505
Dendrocopos_major	XC	172335
Dendrocopos_major	XC	176607
Dendrocopos_major	XC	197901
Dendrocopos_major	XC	237619
Dendrocopos_major	XC	266587
Dendrocopos_major	XC	290117
Dendrocopos_major	XC	314357
Dendrocopos_major	XC	314431
Dendrocopos_major	XC	329955
Dendrocopos_major	XC	360745
Dendrocopos_major	XC	361399
Dendrocopos_noguchii	XC	156034
Dendrocopos_noguchii	XC	156038
Dendrocopos_noguchii	XC	156040
Dendrocopos_noguchii	XC	202782
Dendrocopos_noguchii	XC	202783
Dendrocopos_noguchii	XC	236035
Dendrocopos_noguchii	XC	286145
Dendrocopos_noguchii	XC	286147
Dendrocopos_syriacus	XC	29846
Dendrocopos_syriacus	XC	132031
Dendrocopos_syriacus	XC	253845
Dendrocopos_syriacus	XC	314891
Dendrocopos_syriacus	XC	343680
Dendrocopos_syriacus	XC	357745
Dendrocopos_syriacus	XC	367806
Dendropicos_fuscescens	ML	51406
Dendropicos_fuscescens	ML	56011
Dendropicos_fuscescens	ML	79334
Dendropicos_fuscescens	ML	85514
Dendropicos_goertae	ML	6826
Dendropicos_namaquus	XC	41467
Dendropicos_namaquus	XC	75408
Dendropicos_namaquus	XC	208452
Dendropicos_namaquus	XC	299095
Dendropicos_namaquus	XC	323354
Dendropicos_namaquus	XC	368163
Dendropicos_pyrrhogaster	ML	86901
Dendropicos_pyrrhogaster	ML	86904
Dendropicos_pyrrhogaster	ML	87121
Dendropicos_xantholophus	ML	107719
Dendropicos_xantholophus	ML	107763
Dendropicos_xantholophus	ML	107773
Dinopium_rafflesii	ML	164210
Dinopium_rafflesii	XC	22638
Dinopium_rafflesii	XC	22641
Dinopium_rafflesii	XC	86971
Dinopium_rafflesii	XC	175114
Dryobates_minor	XC	171084
Dryobates_minor	XC	171122
Dryobates_minor	XC	180283
Dryobates_minor	XC	197138
Dryobates_minor	XC	201623
Dryobates_minor	XC	240913
Dryobates_minor	XC	310709
Dryobates_minor	XC	312823
Dryobates_minor	XC	337994
Dryobates_nuttallii	XC	72384
Dryobates_nuttallii	XC	72387
Dryobates_nuttallii	XC	89917
Dryobates_nuttallii	XC	125258
Dryobates_nuttallii	XC	161351
Dryobates_nuttallii	XC	227943
Dryobates_nuttallii	XC	349352
Dryobates_pubescens	XC	33614
Dryobates_pubescens	XC	72982
Dryobates_pubescens	XC	134879
Dryobates_pubescens	XC	160151
Dryobates_pubescens	XC	173585
Dryobates_pubescens	XC	192207
Dryobates_pubescens	XC	313331
Dryobates_pubescens	XC	318914
Dryobates_pubescens	XC	349453
Dryobates_scalaris	XC	17818
Dryobates_scalaris	XC	17819
Dryobates_scalaris	XC	21390
Dryobates_scalaris	XC	127245
Dryobates_scalaris	XC	227955
Dryobates_scalaris	XC	227958
Dryobates_scalaris	XC	323939
Dryobates_scalaris	XC	349351
Dryobates_scalaris	XC	367882
Dryocopus_fulvus	ML	33082
Dryocopus_fulvus	XC	90067
Dryocopus_fulvus	XC	90068
Dryocopus_funebris	ML	196902
Dryocopus_funebris	ML	217268
Dryocopus_galeatus	ML	101526
Dryocopus_galeatus	XC	17067
Dryocopus_galeatus	XC	24502
Dryocopus_hodgei	XC	21186
Dryocopus_hodgei	XC	21187
Dryocopus_hodgei	XC	90327
Dryocopus_hodgei	XC	90328
Dryocopus_hodgei	XC	90330
Dryocopus_hodgei	XC	213897
Dryocopus_hodgei	XC	369187
Dryocopus_hodgei	XC	369188
Dryocopus_javensis	XC	19126
Dryocopus_javensis	XC	19415
Dryocopus_javensis	XC	22623
Dryocopus_javensis	XC	22624
Dryocopus_javensis	XC	22625
Dryocopus_javensis	XC	26100
Dryocopus_javensis	XC	44850
Dryocopus_javensis	XC	44877
Dryocopus_javensis	XC	68190
Dryocopus_javensis	XC	68194
Dryocopus_javensis	XC	68198
Dryocopus_javensis	XC	123015
Dryocopus_javensis	XC	123016
Dryocopus_javensis	XC	197606
Dryocopus_javensis	XC	342690
Dryocopus_lineatus	XC	13134
Dryocopus_lineatus	XC	28667
Dryocopus_lineatus	XC	46444
Dryocopus_lineatus	XC	54588
Dryocopus_lineatus	XC	55979
Dryocopus_lineatus	XC	71122
Dryocopus_lineatus	XC	76641
Dryocopus_lineatus	XC	85088
Dryocopus_lineatus	XC	85089
Dryocopus_lineatus	XC	85090
Dryocopus_lineatus	XC	90473
Dryocopus_lineatus	XC	112919
Dryocopus_lineatus	XC	199145
Dryocopus_lineatus	XC	202903
Dryocopus_lineatus	XC	235736
Dryocopus_lineatus	XC	253145
Dryocopus_lineatus	XC	258057
Dryocopus_lineatus	XC	261880
Dryocopus_lineatus	XC	275322
Dryocopus_lineatus	XC	275323
Dryocopus_lineatus	XC	282442
Dryocopus_lineatus	XC	288382
Dryocopus_lineatus	XC	299175
Dryocopus_lineatus	XC	318605
Dryocopus_lineatus	XC	338124
Dryocopus_lineatus	XC	340286
Dryocopus_lineatus	XC	342878
Dryocopus_lineatus	XC	344481
Dryocopus_lineatus	XC	351590
Dryocopus_martius	XC	114213
Dryocopus_martius	XC	293003
Dryocopus_martius	XC	304011
Dryocopus_martius	XC	304099
Dryocopus_martius	XC	310019
Dryocopus_martius	XC	368885
Dryocopus_pileatus	XC	15182
Dryocopus_pileatus	XC	47014
Dryocopus_pileatus	XC	78708
Dryocopus_pileatus	XC	79094
Dryocopus_pileatus	XC	146292
Dryocopus_pileatus	XC	156728
Dryocopus_pileatus	XC	269240
Dryocopus_pileatus	XC	314295
Dryocopus_pileatus	XC	322805
Dryocopus_schulzi	ML	166783
Dryocopus_schulzi	ML	171767
Dryocopus_schulzi	XC	106151
Gecinulus_grantia	XC	19330
Gecinulus_grantia	XC	19801
Gecinulus_grantia	XC	97864
Gecinulus_grantia	XC	97865
Gecinulus_grantia	XC	97866
Gecinulus_grantia	XC	292746
Gecinulus_viridis	XC	243960
Gecinulus_viridis	XC	302169
Gecinulus_viridis	XC	345680
Hemicircus_canente	XC	200699
Hemicircus_canente	XC	206611
Leiopicus_medius	XC	281296
Leiopicus_medius	XC	363003
Leuconotopicus_albolarvatus	ML	107612
Leuconotopicus_albolarvatus	ML	189387
Leuconotopicus_albolarvatus	ML	217683
Leuconotopicus_albolarvatus	XC	92048
Leuconotopicus_albolarvatus	XC	192884
Leuconotopicus_arizonae	ML	109031
Leuconotopicus_arizonae	XC	33452
Leuconotopicus_arizonae	XC	227932
Leuconotopicus_arizonae	XC	227933
Leuconotopicus_borealis	ML	26192
Leuconotopicus_borealis	ML	73924
Leuconotopicus_borealis	ML	148966
Leuconotopicus_borealis	XC	109890
Leuconotopicus_borealis	XC	360929
Leuconotopicus_fumigatus	ML	21852
Leuconotopicus_fumigatus	XC	3096
Leuconotopicus_fumigatus	XC	129389
Leuconotopicus_fumigatus	XC	253747
Leuconotopicus_fumigatus	XC	261884
Leuconotopicus_fumigatus	XC	264525
Leuconotopicus_villosus	ML	30193
Leuconotopicus_villosus	ML	118651
Leuconotopicus_villosus	XC	34564
Leuconotopicus_villosus	XC	34565
Leuconotopicus_villosus	XC	233394
Leuconotopicus_villosus	XC	314302
Leuconotopicus_villosus	XC	317970
Leuconotopicus_villosus	XC	335362
Meiglyptes_jugularis	ML	163130
Meiglyptes_tristis	ML	164126
Meiglyptes_tristis	ML	164215
Meiglyptes_tristis	XC	65341
Meiglyptes_tukki	XC	19023
Meiglyptes_tukki	XC	22652
Meiglyptes_tukki	XC	27626
Meiglyptes_tukki	XC	85960
Meiglyptes_tukki	XC	85961
Meiglyptes_tukki	XC	96134
Meiglyptes_tukki	XC	290603
Melanerpes_aurifrons	XC	143907
Melanerpes_aurifrons	XC	143908
Melanerpes_aurifrons	XC	143909
Melanerpes_aurifrons	XC	143910
Melanerpes_aurifrons	XC	143911
Melanerpes_aurifrons	XC	371805
Melanerpes_cactorum	XC	111521
Melanerpes_cactorum	XC	111522
Melanerpes_cactorum	XC	111523
Melanerpes_carolinus	XC	15178
Melanerpes_carolinus	XC	16876
Melanerpes_carolinus	XC	145837
Melanerpes_carolinus	XC	197302
Melanerpes_carolinus	XC	197303
Melanerpes_carolinus	XC	208145
Melanerpes_cruentatus	XC	216957
Melanerpes_cruentatus	XC	216958
Melanerpes_erythrocephalus	XC	79630
Melanerpes_erythrocephalus	XC	97359
Melanerpes_erythrocephalus	XC	146914
Melanerpes_erythrocephalus	XC	188767
Melanerpes_erythrocephalus	XC	188768
Melanerpes_erythrocephalus	XC	188769
Melanerpes_erythrocephalus	XC	254600
Melanerpes_erythrocephalus	XC	254604
Melanerpes_erythrocephalus	XC	325514
Melanerpes_flavifrons	XC	42230
Melanerpes_flavifrons	XC	199148
Melanerpes_flavifrons	XC	330629
Melanerpes_formicivorus	XC	35417
Melanerpes_formicivorus	XC	217724
Melanerpes_formicivorus	XC	283661
Melanerpes_herminieri	XC	206026
Melanerpes_hoffmannii	XC	6398
Melanerpes_hoffmannii	XC	137710
Melanerpes_lewis	ML	6875
Melanerpes_lewis	ML	187045
Melanerpes_lewis	XC	13661
Melanerpes_portoricensis	ML	178476
Melanerpes_portoricensis	ML	191022
Melanerpes_pucherani	ML	71021
Melanerpes_pucherani	ML	89465
Melanerpes_pucherani	XC	251103
Melanerpes_pygmaeus	XC	360850
Melanerpes_radiolatus	XC	113181
Melanerpes_radiolatus	XC	362784
Melanerpes_rubricapillus	XC	105286
Melanerpes_rubricapillus	XC	105483
Melanerpes_rubricapillus	XC	105484
Melanerpes_rubricapillus	XC	246927
Melanerpes_rubricapillus	XC	312366
Melanerpes_rubricapillus	XC	361669
Melanerpes_santacruzi	XC	125825
Melanerpes_santacruzi	XC	125830
Melanerpes_santacruzi	XC	125831
Melanerpes_santacruzi	XC	182824
Melanerpes_santacruzi	XC	251989
Melanerpes_santacruzi	XC	332682
Melanerpes_striatus	ML	180763
Melanerpes_superciliaris	ML	133209
Melanerpes_superciliaris	XC	126862
Melanerpes_superciliaris	XC	126866
Melanerpes_superciliaris	XC	126875
Melanerpes_uropygialis	XC	169184
Melanerpes_uropygialis	XC	323900
Melanerpes_uropygialis	XC	323902
Melanerpes_uropygialis	XC	353604
Melanerpes_uropygialis	XC	357931
Micropternus_brachyurus	ML	36554
Micropternus_brachyurus	ML	164168
Micropternus_brachyurus	ML	183055
Micropternus_brachyurus	XC	19345
Micropternus_brachyurus	XC	22613
Picoides_arcticus	XC	15179
Picoides_arcticus	XC	79474
Picoides_canicapillus	XC	170088
Picoides_canicapillus	XC	170447
Picoides_dorsalis	XC	39098
Picoides_dorsalis	XC	77784
Picoides_dorsalis	XC	77785
Picoides_dorsalis	XC	79321
Picoides_dorsalis	XC	99809
Picoides_dorsalis	XC	206094
Picoides_dorsalis	XC	252690
Picoides_dorsalis	XC	362019
Picoides_dorsalis	XC	362020
Picoides_dorsalis	XC	362021
Picoides_kizuki	XC	267394
Picoides_moluccensis	XC	46908
Picoides_tridactylus	XC	153240
Picoides_tridactylus	XC	153241
Picoides_tridactylus	XC	179285
Picoides_tridactylus	XC	181790
Picoides_tridactylus	XC	197912
Picoides_tridactylus	XC	197914
Picoides_tridactylus	XC	197915
Picoides_tridactylus	XC	233354
Picoides_tridactylus	XC	359103
Picoides_tridactylus	XC	366053
Piculus_aurulentus	XC	14694
Piculus_aurulentus	XC	55989
Piculus_aurulentus	XC	55990
Piculus_aurulentus	XC	186429
Piculus_aurulentus	XC	325742
Piculus_chrysochloros	ML	106479
Piculus_chrysochloros	ML	145053
Piculus_chrysochloros	ML	171743
Piculus_chrysochloros	XC	153572
Piculus_flavigula	ML	114956
Piculus_flavigula	XC	325708
Piculus_leucolaemus	ML	126651
Piculus_litae	XC	72660
Piculus_simplex	ML	50246381
Piculus_simplex	XC	71545
Picumnus_albosquamatus	XC	319424
Picumnus_aurifrons	XC	3174
Picumnus_aurifrons	XC	20031
Picumnus_aurifrons	XC	63875
Picumnus_castelnau	XC	144757
Picumnus_cinnamomeus	XC	59654
Picumnus_cirratus	XC	241168
Picumnus_dorbignyanus	XC	349096
Picumnus_exilis	XC	10037
Picumnus_exilis	XC	69137
Picumnus_exilis	XC	327296
Picumnus_fulvescens	ML	46834
Picumnus_innominatus	ML	197697
Picumnus_innominatus	ML	26046561
Picumnus_innominatus	XC	94313
Picumnus_innominatus	XC	94314
Picumnus_innominatus	XC	239928
Picumnus_innominatus	XC	282703
Picumnus_innominatus	XC	328297
Picumnus_lafresnayi	XC	135015
Picumnus_lafresnayi	XC	180668
Picumnus_lafresnayi	XC	258029
Picumnus_limae	XC	16814
Picumnus_minutissimus	ML	57852
Picumnus_minutissimus	ML	85647
Picumnus_minutissimus	ML	518467
Picumnus_nebulosus	XC	8576
Picumnus_nebulosus	XC	24086
Picumnus_nebulosus	XC	41963
Picumnus_nigropunctatus	XC	228038
Picumnus_nigropunctatus	XC	228039
Picumnus_rufiventris	XC	12031
Picumnus_rufiventris	XC	20797
Picumnus_rufiventris	XC	33923
Picumnus_rufiventris	XC	38880
Picumnus_rufiventris	XC	38881
Picumnus_rufiventris	XC	39798
Picumnus_rufiventris	XC	47562
Picumnus_rufiventris	XC	69919
Picumnus_rufiventris	XC	72611
Picumnus_squamulatus	ML	6945
Picumnus_squamulatus	ML	6947
Picumnus_squamulatus	XC	6207
Picumnus_squamulatus	XC	8255
Picumnus_subtilis	ML	31738471
Picumnus_subtilis	XC	40307
Picumnus_subtilis	XC	75282
Picumnus_temminckii	ML	34048
Picumnus_temminckii	ML	57912
Picumnus_temminckii	ML	135692
Picumnus_temminckii	ML	220460
Picumnus_temminckii	XC	40257
Picumnus_temminckii	XC	42040
Picumnus_temminckii	XC	60599
Picus_awokera	XC	203101
Picus_awokera	XC	214600
Picus_awokera	XC	217497
Picus_awokera	XC	217498
Picus_awokera	XC	285646
Picus_canus	XC	26664
Picus_canus	XC	133563
Picus_canus	XC	175478
Picus_canus	XC	234708
Picus_puniceus	ML	72934
Picus_sharpei	XC	183537
Picus_squamatus	XC	177030
Picus_vaillantii	XC	181908
Picus_vaillantii	XC	181909
Picus_vaillantii	XC	181910
Picus_vaillantii	XC	214484
Picus_viridis	XC	76373
Picus_viridis	XC	153131
Picus_viridis	XC	170458
Picus_viridis	XC	196995
Picus_vittatus	XC	151314
Picus_vittatus	XC	192041
Picus_vittatus	XC	200739
Sasia_abnormis	XC	22612
Sasia_abnormis	XC	46582
Sasia_abnormis	XC	352876
Sasia_ochracea	XC	19418
Sasia_ochracea	XC	56556
Sasia_ochracea	XC	200745
Sasia_ochracea	XC	302456
Sphyrapicus_nuchalis	XC	67495
Sphyrapicus_nuchalis	XC	107816
Sphyrapicus_nuchalis	XC	195899
Sphyrapicus_nuchalis	XC	324994
Sphyrapicus_nuchalis	XC	325130
Sphyrapicus_nuchalis	XC	362013
Sphyrapicus_ruber	XC	76216
Sphyrapicus_ruber	XC	76523
Sphyrapicus_ruber	XC	77313
Sphyrapicus_ruber	XC	161449
Sphyrapicus_ruber	XC	161654
Sphyrapicus_thyroideus	XC	13890
Sphyrapicus_thyroideus	XC	14406
Sphyrapicus_thyroideus	XC	72135
Sphyrapicus_thyroideus	XC	72136
Sphyrapicus_thyroideus	XC	104782
Sphyrapicus_thyroideus	XC	145881
Sphyrapicus_thyroideus	XC	146286
Sphyrapicus_thyroideus	XC	195613
Sphyrapicus_thyroideus	XC	206097
Sphyrapicus_varius	XC	57935
Sphyrapicus_varius	XC	101888
Sphyrapicus_varius	XC	132875
Sphyrapicus_varius	XC	137670
Sphyrapicus_varius	XC	160607
Sphyrapicus_varius	XC	132869
Sphyrapicus_varius	XC	175237
Veniliornis_affinis	XC	12091
Veniliornis_affinis	XC	81832
Veniliornis_affinis	XC	318765
Veniliornis_callonotus	XC	47844
Veniliornis_callonotus	XC	180782
Veniliornis_callonotus	XC	232032
Veniliornis_callonotus	XC	239202
Veniliornis_callonotus	XC	258068
Veniliornis_callonotus	XC	275327
Veniliornis_cassini	XC	272055
Veniliornis_dignus	XC	262897
Veniliornis_dignus	XC	276631
Veniliornis_dignus	XC	276632
Veniliornis_frontalis	XC	4541
Veniliornis_kirkii	XC	261886
Veniliornis_lignarius	XC	39185
Veniliornis_maculifrons	XC	252535
Veniliornis_maculifrons	XC	332925
Veniliornis_mixtus	XC	151387
Veniliornis_nigriceps	XC	251737
Veniliornis_nigriceps	XC	258067
Veniliornis_sanguineus	ML	68488
